# Supplementary material for: Regulation of Tolerogenic Features on Dexamethasone-Modulated MPLA-Activated Dendritic Cells by MYC
Source: Front Immunol. 2019 May 28;10:1171. doi: 10.3389/fimmu.2019.01171 (PMC6547838; doi:10.3389/fimmu.2019.01171)
Supplement: Supplementary file 1 [file Table_1.xlsx]

## Sheet: S1
Table S1. Demographic characterization of donors.

## Sheet: Microarray analysis
Donor ID	Gender	Age
HC3	F	45
HC4	F	45
HC5	F	52
HC6	F	42
HC7	F	46
HC9	F	53
HC10	F	49
HC11	F	40
HC12	F	35
HC15	F	48

## Sheet: Phenotype & functional analysis
Donor ID	Gender	Age
1	M	41
2	F	40
3	M	53
4	M	38
5	M	39
6	F	19
7	F	25
8	F	36
9	M	24
10	F	21
11	M	27
12	F	42
13	F	21
14	F	26
15	M	31
