# Supplementary material for: Regulation of Tolerogenic Features on Dexamethasone-Modulated MPLA-Activated Dendritic Cells by MYC
Source: Front Immunol. 2019 May 28;10:1171. doi: 10.3389/fimmu.2019.01171 (PMC6547838; doi:10.3389/fimmu.2019.01171)
Supplement: Supplementary file 2 [file Table_2.xlsx]

## Sheet: Primers
Table S2. Primer sequences of target genes.
	Gene ID	Primers	Sequence (5'->3')
1	C1QA	Forward	CAGGCATCCAAGGCCTTAAA
		Reverse	TCGGCTGGTCCTTGATGTTT
2	CD32	Forward	GGCTGTATTGGTTGGAGTGT
		Reverse	AAGGGGCACTCACTCTACAT
3	MERTK	Forward	CCAAGGGAGTGCAGATCAACATCA
		Reverse	AACCAGGAACCCAGGAGATCAGAA
4	ZBTB16/PLZF	Forward	AAGCTGCACAGTGGGATGAAGA
		Reverse	CACCGCACTGATCACAGACAAAG
5	FOXO3	Forward	AGCAACATGGGCTTGAGTGAGT
		Reverse	ATGACGGGCAGGTTTGCACTA
6	CD163	Forward	TGGTCAACTTCGCCTGGTAA
		Reverse	TGAGCAGAACCAGTGGCATT
7	JAG1	Forward	AGGCCGTTGCTGACTTAGAA
		Reverse	TGAGATGCGGCACTCGATTT
8	CCL17	Forward	TGCTGCCTGGAGTACTTCAA
		Reverse	CTGCCCTGCACAGTTACAAA
9	IDO1	Forward	GCAGCGTCTTTCAGTGCTTT
		Reverse	ACTCACGGACTGAGGGATTT
10	IL10	Forward	TGGGTTGCCAAGCCTTGTCT
		Reverse	TCCACGGCCTTGCTCTTGTT
11	GILZ	Forward	CAAGATCGAACAGGCCATGGA
		Reverse	GCTTGCCAGGGTCTTCAACA
12	FPR1	Forward	GTCCATCGTTGCTGTCAGTT
		Reverse	ACGGATTCTGACTGTGGCTA
13	NCF1	Forward	AAGAGTACCGCGACAGACAT
		Reverse	CAGCCTCGCTTTGCTTTCAT
14	MT1	Forward	TTGCTCGAAATGGACCCCAACT
		Reverse	TTGCAGGAGGTGCATTTGCACT
15	DCR3	Forward	CTACACGCAGTTCTGGAAACTACCT
		Reverse	GATGCGTGCTCCAAGCAGAAA
16	SLC39A8	Forward	CACTCGACAAGCCTTGCTAT
		Reverse	GCCTCCAGCAAGTGCAAATA
17	C1QTNF1	Forward	GAACGTGAGAACGCCATCTT
		Reverse	TCTCACTGAATGCCAAAGCC
18	SOD2	Forward	GGCTCCGGTTTTGGGGTATCT
		Reverse	GGTGACGTTCAGGTTGTTCACGTA
19	C1DC	Forward	GAAGGCGTCACAGAAACAGT
		Reverse	GAGGCATGACAAACCAGCAA
20	CCL22	Forward	TATGAGTCTGAGCCCCTCAA
		Reverse	GTCTGAAGCCTTTCCTGGTT
21	MMP12	Forward	ACACACCTGACATGAACCGT
		Reverse	CCAAAATGTCAGCCATGCCT
22	ZNF366/DCSCRIPT	Forward	GGAATTCAACCGGATGCACA
		Reverse	CCCTTCAGGGTGAATTTGCT
23	FCER1A	Forward	TATGAGTCTGAGCCCCTCAA
		Reverse	GTCTGAAGCCTTTCCTGGTT
24	IL12	Forward	GCAGGCCCTGAATTTCAACA
		Reverse	ACTGCCCGAATTCTGAAAGC
25	GAPDH	Forward	AAGGTGAAGGTCGGAGTCAAC
		Reverse	CTTGACGGTGCCATGGAATTTG
26	r18S	Forward	GTAACCCGTTGAACCCCATT
		Reverse	CCATCCAATCGGTAGTAGCG
