# Supplementary material for: Regulation of Tolerogenic Features on Dexamethasone-Modulated MPLA-Activated Dendritic Cells by MYC
Source: Front Immunol. 2019 May 28;10:1171. doi: 10.3389/fimmu.2019.01171 (PMC6547838; doi:10.3389/fimmu.2019.01171)
Supplement: Supplementary file 3 [file Table_3.xlsx]

## Sheet: DE genes
Table S3. Differentially expressed (DE) genes found in DM-DCs
GeneID	EntrezReannotated	Entrez Gene Name	Location	Type(s)	FDR (vs untreated DCs)	Fold change (vs untreated DCs)
CD163	9332	CD163 molecule	Plasma Membrane	transmembrane receptor	0	4.83612
CD163	9332	CD163 molecule	Plasma Membrane	transmembrane receptor	0	4.76551
MT1G	4495	metallothionein 1G	Nucleus	other	0	4.35091
MT1H	4496	metallothionein 1H	Other	other	0	4.23454
MT1E	4493	metallothionein 1E	Other	other	0	3.12816
C1QTNF1	114897	C1q and tumor necrosis factor related protein 1	Extracellular Space	other	0	2.99506
MT2A	4502	metallothionein 2A	Cytoplasm	other	1.72231e-05	2.97619
MT1M	4499	metallothionein 1M	Other	other	1.44333e-05	2.92719
CD163	9332	CD163 molecule	Plasma Membrane	transmembrane receptor	0	2.70983
MT1A	4489	metallothionein 1A	Cytoplasm	other	1.44333e-05	2.63313
MAFB	9935	v-maf avian musculoaponeurotic fibrosarcoma oncogene homolog B	Nucleus	transcription regulator	0	2.59697
MT1X	4501	metallothionein 1X	Other	other	1.27142e-05	2.49017
ADORA3	140	adenosine A3 receptor	Plasma Membrane	G-protein coupled receptor	0	2.45393
FCGR2A	2212	Fc fragment of IgG receptor IIa	Plasma Membrane	transmembrane receptor	0	2.43278
FCGR2A	2212	Fc fragment of IgG receptor IIa	Plasma Membrane	transmembrane receptor	0	2.42325
IFITM3	10410	interferon induced transmembrane protein 3	Plasma Membrane	other	1.44333e-05	2.39267
TSC22D3	1831	TSC22 domain family member 3	Nucleus	transcription regulator	0	2.33195
MT1F	4494	metallothionein 1F	Other	other	2.22531e-05	2.30124
S100A9	6280	S100 calcium binding protein A9	Cytoplasm	other	0	2.28733
C1QA	712	complement component 1, q subcomponent, A chain	Extracellular Space	other	0	2.28598
OLFML2B	25903	olfactomedin like 2B	Extracellular Space	other	0	2.2782
TSC22D3	1831	TSC22 domain family member 3	Nucleus	transcription regulator	0	2.23454
IFI6	2537	interferon, alpha-inducible protein 6	Cytoplasm	other	9.47605e-05	2.2163
ALOX15B	247	arachidonate 15-lipoxygenase, type B	Cytoplasm	enzyme	0	2.18607
DDIT4	54541	DNA damage inducible transcript 4	Cytoplasm	other	0	2.16806
NCF1	653361	neutrophil cytosolic factor 1	Cytoplasm	enzyme	1.72231e-05	2.13272
FCGR2B	2213	Fc fragment of IgG receptor IIb	Plasma Membrane	transmembrane receptor	0	2.10421
SOD2	6648	superoxide dismutase 2, mitochondrial	Cytoplasm	enzyme	0.000133578	2.07265
IFI27	3429	interferon, alpha-inducible protein 27	Cytoplasm	other	0.00212788	2.07006
GLDN	342035	gliomedin	Cytoplasm	other	0	2.05233
TNFRSF6B	8771	tumor necrosis factor receptor superfamily member 6b	Plasma Membrane	transmembrane receptor	0	2.04266
ADAMDEC1	27299	ADAM-like, decysin 1	Extracellular Space	peptidase	0	2.0214
SLC1A3	6507	solute carrier family 1 (glial high affinity glutamate transporter), member 3	Plasma Membrane	transporter	0	2.00061
CD14	929	CD14 molecule	Plasma Membrane	transmembrane receptor	0.000241182	1.99477
CEBPD	1052	CCAAT/enhancer binding protein delta	Nucleus	transcription regulator	0	1.98507
SOD2	6648	superoxide dismutase 2, mitochondrial	Cytoplasm	enzyme	2.92185e-05	1.95471
SLC16A10	117247	solute carrier family 16 (aromatic amino acid transporter), member 10	Plasma Membrane	transporter	0	1.95225
ETS2	2114	v-ets avian erythroblastosis virus E26 oncogene homolog 2	Nucleus	transcription regulator	0	1.94847
PLTP	5360	phospholipid transfer protein	Extracellular Space	enzyme	1.27142e-05	1.90991
MERTK	10461	MER proto-oncogene, tyrosine kinase	Plasma Membrane	kinase	0	1.88763
STAT3	6774	signal transducer and activator of transcription 1	Nucleus	transcription regulator	0.000778004	1.88348
MYC	4609	v-myc avian myelocytomatosis viral oncogene homolog	Nucleus	transcription regulator	0	1.88195
HSPA7	3310	heat shock protein family A (Hsp70) member 7	Cytoplasm	other	0	1.87043
SLC39A8	64116	solute carrier family 39 (zinc transporter), member 8	Extracellular Space	transporter	3.58432e-05	1.86778
IFITM2	10581	interferon induced transmembrane protein 2	Other	other	0.000133982	1.85987
FCGR2B	2213	Fc fragment of IgG receptor IIb	Plasma Membrane	transmembrane receptor	0	1.85771
NCF1C	653361	neutrophil cytosolic factor 1C pseudogene	Cytoplasm	enzyme	9.61398e-05	1.85594
PIK3IP1	113791	phosphoinositide-3-kinase interacting protein 1	Cytoplasm	other	0	1.84998
CCL8	6355	chemokine (C-C motif) ligand 8	Extracellular Space	cytokine	0.0268284	1.84029
FPR1	2357	formyl peptide receptor 1	Plasma Membrane	G-protein coupled receptor	5.38651e-05	1.83757
MFGE8	4240	milk fat globule-EGF factor 8 protein	Extracellular Space	other	0.000129743	1.83064
ISG20	3669	interferon stimulated exonuclease gene 20kDa	Nucleus	enzyme	0.000721805	1.82164
CFB	629	complement factor B	Extracellular Space	peptidase	0.000515788	1.81352
ALOX15B	247	arachidonate 15-lipoxygenase, type B	Cytoplasm	enzyme	4.90967e-06	1.80946
MS4A4A	51338	membrane-spanning 4-domains subfamily A member 4A	Cytoplasm	other	0	1.79409
TNFAIP6	7130	TNF alpha induced protein 6	Extracellular Space	other	0.0028751	1.77988
RNASE1	6035	ribonuclease, RNase A family, 1 (pancreatic)	Extracellular Space	enzyme	0.000172506	1.76876
TFPI	7035	tissue factor pathway inhibitor	Extracellular Space	other	0	1.75599
ADORA3	140	adenosine A3 receptor	Plasma Membrane	G-protein coupled receptor	0.000138109	1.75221
SLC39A8	64116	solute carrier family 39 (zinc transporter), member 8	Extracellular Space	transporter	0.000241182	1.73276
TNFRSF6B	8771	tumor necrosis factor receptor superfamily member 6b	Plasma Membrane	transmembrane receptor	1.72231e-05	1.72668
IFITM1	8519	interferon induced transmembrane protein 1	Plasma Membrane	transmembrane receptor	0.00690193	1.71102
CCL5	6352	chemokine (C-C motif) ligand 5	Extracellular Space	cytokine	0.0105284	1.70881
RGL1	23179	ral guanine nucleotide dissociation stimulator-like 1	Cytoplasm	other	4.90967e-06	1.70657
MX1	4599	MX dynamin-like GTPase 1	Cytoplasm	enzyme	0.0101514	1.69939
CCL23	6368	chemokine (C-C motif) ligand 23	Extracellular Space	cytokine	0.0104651	1.69904
CCL18	6362	chemokine (C-C motif) ligand 18	Extracellular Space	cytokine	0.00335558	1.69343
TFPI	7035	tissue factor pathway inhibitor	Extracellular Space	other	0	1.69226
CCL5	6352	chemokine (C-C motif) ligand 5	Extracellular Space	cytokine	0.00461829	1.68551
RNASE1	6035	ribonuclease, RNase A family, 1 (pancreatic)	Extracellular Space	enzyme	0.00128795	1.68073
SLAMF1	6504	signaling lymphocytic activation molecule family member 1	Plasma Membrane	transmembrane receptor	1.44333e-05	1.6795
MS4A6A	64231	membrane-spanning 4-domains subfamily A member 6A	Other	other	0.000726423	1.67804
MYC	4609	v-myc avian myelocytomatosis viral oncogene homolog	Nucleus	transcription regulator	0	1.67634
TPST1	8460	tyrosylprotein sulfotransferase 1	Cytoplasm	enzyme	0	1.66954
ISG15	9636	ISG15 ubiquitin-like modifier	Extracellular Space	other	0.0252985	1.66381
IFI44L	10964	interferon induced protein 44 like	Nucleus	other	0.0451816	1.65309
SEMA4A	64218	semaphorin 4A	Plasma Membrane	other	5.24654e-05	1.64939
LYSMD2	256586	LysM, putative peptidoglycan-binding, domain containing 2	Other	other	0	1.63886
IDO1	3620	indoleamine 2,3-dioxygenase 1	Cytoplasm	enzyme	0.0246631	1.6388
MRC1L1	414308	mannose receptor, C type 1	Plasma Membrane	transmembrane receptor	0.000304631	1.63404
C1QC	714	complement component 1, q subcomponent, C chain	Extracellular Space	other	1.72231e-05	1.62261
IRAK3	11213	interleukin 1 receptor associated kinase 3	Cytoplasm	kinase	0	1.61736
RPL23AP7	284942	ribosomal protein L23a pseudogene 7	Other	other	0.000499774	1.61398
MTMR11	10903	myotubularin related protein 11	Cytoplasm	other	4.90967e-06	1.61015
MS4A6A	64231	membrane-spanning 4-domains subfamily A member 6A	Other	other	0.0019845	1.60247
IFIT1	3434	interferon induced protein with tetratricopeptide repeats 1	Cytoplasm	other	0.0898804	1.5963
EPSTI1	94240	epithelial stromal interaction 1 (breast)	Other	other	0.0050191	1.59421
IL7R	3575	interleukin 7 receptor	Plasma Membrane	transmembrane receptor	0.00123017	1.59341
MERTK	10461	MER proto-oncogene, tyrosine kinase	Plasma Membrane	kinase	0	1.59182
CTSC	1075	cathepsin C	Cytoplasm	peptidase	0.00116676	1.59129
S100A8	6279	S100 calcium binding protein A8	Cytoplasm	other	9.62033e-05	1.59054
CXCL10	3627	chemokine (C-X-C motif) ligand 10	Extracellular Space	cytokine	0.142645	1.58593
MS4A7	58475	membrane-spanning 4-domains subfamily A member 7	Other	other	2.70772e-05	1.58065
FOXO3	2309	forkhead box O3	Nucleus	transcription regulator	0	1.5798
C1QB	713	complement component 1, q subcomponent, B chain	Extracellular Space	other	7.27427e-05	1.57906
SAP30	8819	Sin3A associated protein 30kDa	Nucleus	transcription regulator	0	1.5787
THBS1	7057	thrombospondin 1	Extracellular Space	other	0.00310202	1.57622
SLCO2B1	11309	solute carrier organic anion transporter family member 2B1	Plasma Membrane	transporter	7.27427e-05	1.57182
SPRY1	10252	sprouty RTK signaling antagonist 1	Cytoplasm	other	0.00165713	1.57162
IL7R	3575	interleukin 7 receptor	Plasma Membrane	transmembrane receptor	0.000543007	1.56703
IDO1	3620	indoleamine 2,3-dioxygenase 1	Cytoplasm	enzyme	0.0235331	1.56511
FAH	2184	fumarylacetoacetate hydrolase (fumarylacetoacetase)	Cytoplasm	enzyme	0	1.56423
PDK4	5166	pyruvate dehydrogenase kinase 4	Cytoplasm	kinase	0.000575234	1.56279
TBXAS1	6916	thromboxane A synthase 1	Plasma Membrane	enzyme	2.22531e-05	1.56206
CXCL5	6374	chemokine (C-X-C motif) ligand 5	Extracellular Space	cytokine	0	1.5561
SH3PXD2B	285590	SH3 and PX domains 2B	Cytoplasm	other	0	1.5521
MMP19	4327	matrix metallopeptidase 19	Extracellular Space	peptidase	0	1.55183
IL1B	3553	interleukin 1 beta	Extracellular Space	cytokine	0.00504817	1.54701
RILPL2	196383	Rab interacting lysosomal protein-like 2	Cytoplasm	other	0	1.54679
GPR183	1880	G protein-coupled receptor 183	Plasma Membrane	other	1.72231e-05	1.54029
CD14	929	CD14 molecule	Plasma Membrane	transmembrane receptor	0.00970168	1.53978
TCN2	6948	transcobalamin 2	Extracellular Space	transporter	4.90967e-06	1.53862
CRISPLD2	83716	cysteine-rich secretory protein LCCL domain containing 2	Cytoplasm	other	0	1.53296
FCGR2A	2212	Fc fragment of IgG receptor IIa	Plasma Membrane	transmembrane receptor	0	1.53085
ENPP4	22875	ectonucleotide pyrophosphatase/phosphodiesterase 4 (putative)	Cytoplasm	enzyme	0	1.52682
MERTK	10461	MER proto-oncogene, tyrosine kinase	Plasma Membrane	kinase	0	1.51905
IRS2	8660	insulin receptor substrate 2	Cytoplasm	enzyme	0	1.51866
AIF1	199	allograft inflammatory factor 1	Nucleus	other	0.000887037	1.51855
RILPL2	196383	Rab interacting lysosomal protein-like 2	Cytoplasm	other	0	1.51702
FILIP1L	11259	filamin A interacting protein 1-like	Nucleus	other	0	1.51608
EPB41L3	23136	erythrocyte membrane protein band 4.1-like 3	Plasma Membrane	other	1.27142e-05	1.50929
CCL23	6368	chemokine (C-C motif) ligand 23	Extracellular Space	cytokine	0.0232324	1.50796
ADAMDEC1	27299	ADAM-like, decysin 1	Extracellular Space	peptidase	6.66281e-05	1.50751
ZBTB16		zinc finger and BTB domain containing 16	Nucleus	transcription regulator	0.00333681	1.50727
SLCO2B1	11309	solute carrier organic anion transporter family member 2B1	Plasma Membrane	transporter	0.000307137	1.50645
CD24	100133941	CD24 molecule	Plasma Membrane	other	0.00351352	1.50293
KLF9	687	Kruppel-like factor 9	Nucleus	transcription regulator	0	1.49733
IFI44	10561	interferon induced protein 44	Cytoplasm	other	0.0119373	1.48017
AIF1	199	allograft inflammatory factor 1	Nucleus	other	0.00286868	1.47921
GIMAP7	168537	GTPase, IMAP family member 7	Cytoplasm	enzyme	0.00147652	1.45963
MS4A4A	51338	membrane-spanning 4-domains subfamily A member 4A	Cytoplasm	other	0	1.44964
CCL26	10344	chemokine (C-C motif) ligand 26	Extracellular Space	cytokine	0.0302442	1.44093
IFIT3	3437	interferon induced protein with tetratricopeptide repeats 3	Cytoplasm	other	0.127278	1.43546
TNFAIP3	7128	TNF alpha induced protein 3	Nucleus	enzyme	0.0018651	1.4247
CXCR4	7852	chemokine (C-X-C motif) receptor 4	Plasma Membrane	G-protein coupled receptor	0.0526456	1.41842
MX2	4600	MX dynamin-like GTPase 2	Nucleus	enzyme	0.0436451	1.4124
CFH	3075	complement factor H	Extracellular Space	other	0.000154655	1.41015
CCL13	6357	chemokine (C-C motif) ligand 13	Extracellular Space	cytokine	0.073941	1.38076
IFIT3	3437	interferon induced protein with tetratricopeptide repeats 3	Cytoplasm	other	0.170185	1.37157
PMP22	5376	peripheral myelin protein 22	Plasma Membrane	other	0.00440416	1.36012
CFH	3075	complement factor H	Extracellular Space	other	0.000489768	1.34403
F13A1	2162	coagulation factor XIII, A1 polypeptide	Extracellular Space	enzyme	0.12761	1.34216
CD38	952	CD38 molecule	Plasma Membrane	enzyme	0.0358054	1.34156
RGS1	5996	regulator of G-protein signaling 1	Plasma Membrane	other	0.0747052	1.33468
EIF2AK2	5610	eukaryotic translation initiation factor 2 alpha kinase 2	Cytoplasm	kinase	0.0187746	1.31762
MCOLN2	255231	mucolipin 2	Plasma Membrane	ion channel	0.0330285	1.31547
STAT1	6772	signal transducer and activator of transcription 1	Nucleus	transcription regulator	0.0862113	1.31215
CLEC4GP1	440508	C-type lectin domain family 4 member G pseudogene 1	Other	other	0.0519177	1.29712
IRF7	3665	interferon regulatory factor 7	Nucleus	transcription regulator	0.0477771	1.29288
LY6E	4061	lymphocyte antigen 6 complex, locus E	Plasma Membrane	other	0.0899423	1.2871
HLA-DOA	3111	major histocompatibility complex, class II, DO alpha	Plasma Membrane	transmembrane receptor	0.0296698	1.28434
C17orf58	284018	chromosome 17 open reading frame 58	Other	other	0.0518434	1.28291
STAT1	6772	signal transducer and activator of transcription 1	Nucleus	transcription regulator	0.11695	1.27997
IFIT2	3433	interferon induced protein with tetratricopeptide repeats 2	Cytoplasm	other	0.343396	1.27289
IRF7	3665	interferon regulatory factor 7	Nucleus	transcription regulator	0.0929023	1.27009
XAF1	54739	XIAP associated factor 1	Nucleus	other	0.0587798	1.26784
OAS1	4938	2'-5'-oligoadenylate synthetase 1	Cytoplasm	enzyme	0.189332	1.26609
CYP27B1	1594	cytochrome P450 family 27 subfamily B member 1	Cytoplasm	enzyme	0.102955	1.258
LGMN	5641	legumain	Cytoplasm	peptidase	0.190482	1.256
CCL15	6358	chemokine (C-C motif) ligand 15	Extracellular Space	cytokine	0.173333	1.25514
OAS1	4938	2'-5'-oligoadenylate synthetase 1	Cytoplasm	enzyme	0.194988	1.24937
NT5C3	51251	5'-nucleotidase, cytosolic II	Cytoplasm	phosphatase	0.165007	1.2393
IFIH1	64135	interferon induced, with helicase C domain 1	Nucleus	enzyme	0.0822447	1.23738
OASL	8638	2'-5'-oligoadenylate synthetase-like	Cytoplasm	enzyme	0.200939	1.23537
AP2A2	161	adaptor related protein complex 2 alpha 2 subunit	Cytoplasm	transporter	0.0120782	1.22407
CCL15	6358	chemokine (C-C motif) ligand 15	Extracellular Space	cytokine	0.196053	1.22151
NT5C3	51251	5'-nucleotidase, cytosolic II	Cytoplasm	phosphatase	0.215458	1.19511
CXCR4	7852	chemokine (C-X-C motif) receptor 4	Plasma Membrane	G-protein coupled receptor	0.360113	1.19332
BTG1	694	B-cell translocation gene 1, anti-proliferative	Nucleus	transcription regulator	0.256826	1.14627
RSAD2	91543	radical S-adenosyl methionine domain containing 2	Cytoplasm	enzyme	0.492691	1.13503
GBP1	2633	guanylate binding protein 1, interferon-inducible	Cytoplasm	enzyme	0.458142	1.13109
GBP4	115361	guanylate binding protein 4	Cytoplasm	enzyme	0.455488	1.12974
GBP1	2633	guanylate binding protein 1, interferon-inducible	Cytoplasm	enzyme	0.54989	1.12136
STAB1	23166	stabilin 1	Plasma Membrane	transporter	0.476332	1.11297
FAM60A	58516	family with sequence similarity 60 member A	Extracellular Space	other	0.399912	1.10073
BIRC3	330	baculoviral IAP repeat containing 3	Cytoplasm	enzyme	0.534431	1.09894
LAD1	3898	ladinin 1	Extracellular Space	other	0.660239	1.09851
CD80	941	CD80 molecule	Plasma Membrane	transmembrane receptor	0.501678	1.08207
TNFSF10	8743	tumor necrosis factor superfamily member 10	Extracellular Space	cytokine	0.671144	1.0799
MYO1G	64005	myosin IG	Cytoplasm	other	0.699849	1.06384
NUP62	23636	nucleoporin 62kDa	Nucleus	transporter	0.715867	1.06029
IL8	3576	interleukin 7 receptor	Plasma Membrane	transmembrane receptor	0.796402	1.05672
C15orf48	84419	chromosome 15 open reading frame 48	Nucleus	other	0.717112	1.0534
SEPP1	6414	selenoprotein P, plasma, 1	Extracellular Space	other	0.83058	1.04051
C15orf48	84419	chromosome 15 open reading frame 48	Nucleus	other	0.823381	1.03647
NEURL3	93082	neuralized E3 ubiquitin protein ligase 3	Other	enzyme	0.885662	1.00301
SOCS2	8835	suppressor of cytokine signaling 2	Cytoplasm	other	0.818882	-1.0216
CHST13	166012	carbohydrate (chondroitin 4) sulfotransferase 13	Cytoplasm	enzyme	0.834757	-1.02241
CCR7	1236	chemokine (C-C motif) receptor 7	Plasma Membrane	G-protein coupled receptor	0.805383	-1.04384
HSD11B1	3290	hydroxysteroid (11-beta) dehydrogenase 1	Cytoplasm	enzyme	0.707896	-1.05356
BASP1	10409	brain abundant membrane attached signal protein 1	Nucleus	transcription regulator	0.274717	-1.1341
CCL3L3	414062	chemokine (C-C motif) ligand 3-like 3	Extracellular Space	cytokine	0.502712	-1.13486
MARCKSL1	65108	MARCKS-like 1	Cytoplasm	other	0.251171	-1.17922
LAMP3	27074	lysosomal associated membrane protein 3	Plasma Membrane	other	0.0862113	-1.19235
HSD11B1	3290	hydroxysteroid (11-beta) dehydrogenase 1	Cytoplasm	enzyme	0.148414	-1.19322
CCL19	6363	chemokine (C-C motif) ligand 19	Extracellular Space	cytokine	0.255272	-1.2038
WARS	7453	tryptophanyl-tRNA synthetase	Cytoplasm	enzyme	0.076336	-1.21615
HSD11B1	3290	hydroxysteroid (11-beta) dehydrogenase 1	Cytoplasm	enzyme	0.0874829	-1.23757
WARS	7453	tryptophanyl-tRNA synthetase	Cytoplasm	enzyme	0.0231469	-1.26513
TUBA1A	7846	tubulin alpha 1a	Cytoplasm	other	0.00887446	-1.28448
SPP1	6696	secreted phosphoprotein 1	Extracellular Space	cytokine	0.0179168	-1.30663
SPP1	6696	secreted phosphoprotein 1	Extracellular Space	cytokine	0.0322555	-1.30782
LAMP3	27074	lysosomal associated membrane protein 3	Plasma Membrane	other	0.0795928	-1.33995
FAM129A	116496	family with sequence similarity 129 member A	Cytoplasm	other	1.72231e-05	-1.3782
C17orf87	388325	chromosome 17 open reading frame 82	Other	other	4.90967e-06	-1.38693
GNLY	10578	granulysin	Cytoplasm	other	4.43401e-05	-1.40443
CD83	9308	CD83 molecule	Plasma Membrane	transmembrane receptor	0.00236391	-1.42473
PHLDA1	22822	pleckstrin homology-like domain, family A, member 1	Cytoplasm	other	0.000147755	-1.44245
CD83	9308	CD83 molecule	Plasma Membrane	transmembrane receptor	0.00146247	-1.44459
FAM129A	116496	family with sequence similarity 129 member A	Cytoplasm	other	0	-1.4609
TUBB2B	347733	tubulin beta 2B class IIb	Cytoplasm	other	0.00190061	-1.46509
ACOT7	11332	acyl-CoA thioesterase 7	Cytoplasm	enzyme	1.72231e-05	-1.46519
CCL22	6367	chemokine (C-C motif) ligand 22	Extracellular Space	cytokine	0.0132085	-1.48372
CLC	1178	Charcot-Leyden crystal galectin	Cytoplasm	enzyme	0.000513729	-1.48907
LOC645166	4046	lymphocyte-specific protein 1 pseudogene	Other	other	2.70772e-05	-1.50633
VASH1	22846	vasohibin 1	Extracellular Space	other	1.72231e-05	-1.50678
FSCN1	6624	fascin actin-bundling protein 1	Cytoplasm	other	1.72231e-05	-1.50826
DHRS9	10170	dehydrogenase/reductase (SDR family) member 9	Cytoplasm	enzyme	0.00130103	-1.51004
TMEM91	641649	transmembrane protein 91	Other	other	2.22531e-05	-1.51472
CR604709	339192	complement component 3d receptor 2	Plasma Membrane	transmembrane receptor	0	-1.51722
FABP5	2171	fatty acid binding protein 5 (psoriasis-associated)	Cytoplasm	transporter	4.90967e-06	-1.52737
GPT	2875	glutamic-pyruvate transaminase (alanine aminotransferase)	Cytoplasm	enzyme	0	-1.52918
LSP1	4046	lymphocyte-specific protein 1	Cytoplasm	other	0.00267281	-1.53723
TTC36	143941	tetratricopeptide repeat domain 36	Other	other	0	-1.53967
CEBPA	1050	CCAAT/enhancer binding protein alpha	Nucleus	transcription regulator	0	-1.54572
ECM1	1893	extracellular matrix protein 1	Extracellular Space	transporter	0	-1.54792
ATP1B1	481	ATPase, Na+/K+ transporting, beta 1 polypeptide	Plasma Membrane	transporter	0	-1.55216
NRGN	4900	neurogranin	Other	other	1.44333e-05	-1.55599
DHRS11	79154	dehydrogenase/reductase (SDR family) member 11	Other	other	0	-1.57257
NCRNA00152	541471	natural cytotoxicity triggering receptor 3	Plasma Membrane	transmembrane receptor	4.90967e-06	-1.57338
C1orf54	79630	chromosome 1 open reading frame 54	Other	other	0	-1.5819
ATP1B1	481	ATPase, Na+/K+ transporting, beta 1 polypeptide	Plasma Membrane	transporter	0	-1.58918
FLJ00310	NA	flightless I actin binding protein	Nucleus	other	4.90967e-06	-1.59015
CDR2L	30850	cerebellar degeneration-related protein 2-like	Other	other	7.27427e-05	-1.60937
DHRS9	10170	dehydrogenase/reductase (SDR family) member 9	Cytoplasm	enzyme	0.000469863	-1.61331
NDRG2	57447	NDRG family member 2	Cytoplasm	other	0	-1.63703
EGR2	1959	early growth response 2	Nucleus	transcription regulator	1.72231e-05	-1.63902
ZNF366	167465	zinc finger protein 366	Nucleus	transcription regulator	0	-1.64156
TREM2	54209	triggering receptor expressed on myeloid cells 2	Plasma Membrane	transmembrane receptor	0	-1.64332
DHRS11	79154	dehydrogenase/reductase (SDR family) member 11	Other	other	0	-1.66629
CD52	1043	CD52 molecule	Plasma Membrane	other	1.72231e-05	-1.6695
KIAA1671	85379	KIAA1671	Other	other	1.72231e-05	-1.68127
ESPNL	339768	espin-like	Other	other	0	-1.68816
ILMN_1676042	NA	ILK associated serine/threonine phosphatase	Cytoplasm	phosphatase	0.00199468	-1.69499
GSTT1	2952	glutathione S-transferase theta 1	Cytoplasm	enzyme	0	-1.71415
CRIP1	1396	cysteine-rich protein 1 (intestinal)	Cytoplasm	other	1.27142e-05	-1.71593
ALOX15	246	arachidonate 15-lipoxygenase	Cytoplasm	enzyme	0.00018365	-1.71719
SLC27A3	11000	solute carrier family 27 (fatty acid transporter), member 3	Cytoplasm	transporter	0	-1.73228
EVL	51466	Enah/Vasp-like	Plasma Membrane	other	1.27142e-05	-1.73277
NDRG2	57447	NDRG family member 2	Cytoplasm	other	0	-1.79484
PALLD	23022	palladin, cytoskeletal associated protein	Plasma Membrane	other	0	-1.79919
CLDN1	9076	claudin 1	Plasma Membrane	other	1.44333e-05	-1.88123
TACSTD2	4070	tumor-associated calcium signal transducer 2	Plasma Membrane	other	0	-1.92179
AGPAT9	84803	glycerol-3-phosphate acyltransferase 3	Cytoplasm	enzyme	0	-1.97912
RAP1GAP	5909	RAP1 GTPase activating protein	Cytoplasm	other	0	-2.05345
CD1C	911	CD1c molecule	Plasma Membrane	other	0	-2.10758
MMP12	4321	matrix metallopeptidase 12	Extracellular Space	peptidase	9.60931e-06	-2.26928
FCER1A	2205	Fc fragment of IgE receptor Ia	Plasma Membrane	transmembrane receptor	0	-2.45269
MMP12	4321	matrix metallopeptidase 12	Extracellular Space	peptidase	0	-2.52263
CD1B	910	CD1b molecule	Plasma Membrane	other	0	-3.02891
