# Supplementary material for: Regulation of Tolerogenic Features on Dexamethasone-Modulated MPLA-Activated Dendritic Cells by MYC
Source: Front Immunol. 2019 May 28;10:1171. doi: 10.3389/fimmu.2019.01171 (PMC6547838; doi:10.3389/fimmu.2019.01171)
Supplement: Supplementary file 4 [file Table_4.xlsx]

## Sheet: Top 20 genes
Table S4. 20 most regulated genes in DM-DCs
Gene ID	Gene name	Fold change
CD163	CD163 molecule	4.83
MT1G	Metallothionein 1G	4.35
MT1H	Metallothionein 1H	4.23
MT1E	Metallothionein 1E	3.12
C1QTNF1	C1q and Tumor Necrosis Factor related protein 1	2.99
MT2A	Metallothionein 2A	2.97
MT1M	Metallothionein 1M	2.92
MT1A	Metallothionein 1A	2.63
MAFB	V-Maf Avian Musculoaponeurotic Fibrosarcoma Oncogene Homolog B	2.59
MT1X	Metallothionein 1X	2.49
ADORA3	Adenosine A3 receptor	2.45
CD32	Low affinity IIA Fc Fragment of IgG receptor	2.43
IFITM3	Interferon Induced Transmembrane Protein 3	2.39
TSC22D3/GILZ	Glucocorticoid-Induced Leucine Zipper Protein	2.33
MT1F	Metallothionein 1F	2.3
S100A9	S100 Calcium Binding Protein A9	2.28
C1QA	Complement Component 1, subcomponent Q, A chain	2.24
FCER1A	High affinity 1 Fc Fragment of IgE receptor subunit Alpha Polypeptide	-2.45
MMP12	Matrix Metallopeptidase 12	-2.52
CD1B	CD1B molecule	-3.02
